# Supplementary material for: A non-coding variant in the Kozak sequence of RARS2 strongly decreases protein levels and causes pontocerebellar hypoplasia
Source: BMC Med Genomics. 2023 Jun 21;16:143. doi: 10.1186/s12920-023-01582-z (PMC10283289; doi:10.1186/s12920-023-01582-z)
Supplement: Supplementary file 2 — Additional file 2. [file 12920_2023_1582_MOESM2_ESM.xls]

## Sheet: Feuil1
Variants located in the Kozak sequence, reported in ClinVar
Non-coding Kozak variants: position -6 to -1
gene	genomic position	nomenclature	clinical significance	accession	Variation ID
RET	GRCh38: Chr10:43077252-43077255	NM_020975.6(RET):c.-7_-4del	VUS	VCV001756637.1	1756637
PTEN	GRCh38: Chr10:87864464	NM_000314.8(PTEN):c.-6C>A	VUS	VCV000490109.6	490109
STK11	GRCh38: Chr19:1206908	NM_000455.5(STK11):c.-6T>A	VUS	VCV000926194.3	926194
MYLK	GRCh38: Chr3:123831548	NM_053025.4(MYLK):c.-4G>A	VUS	VCV000373257.2	373257
AP4E1	GRCh38: Chr15:50908776	NM_007347.5(AP4E1):c.-3G>T	VUS	VCV000373640.1	373640
PALB2	GRCh38: Chr16:23641159-23641160	NM_024675.4(PALB2):c.-3_-2del	VUS	VCV000822550.3	822550
TRIOBP	GRCh38: Chr22:37701363	NM_001039141.3(TRIOBP):c.-3A>G	VUS	VCV000229354.5	229354
RRM2B	GRCh38: Chr8:102238876	NM_015713.5(RRM2B):c.-2C>T	VUS	VCV000392145.2	392145
SHOC2	GRCh38: Chr10:110964358	NM_007373.4(SHOC2):c.-1C>T	VUS	VCV000040634.7	40634
GATM	GRCh38: Chr15:45378454	NM_001482.3(GATM):c.-1G>A	VUS	VCV000431820.6	431820
CLN3	GRCh38: Chr16:28491760	NM_001042432.2(CLN3):c.-1G>T	VUS	VCV000420263.10	420263
SCN1B	GRCh38: Chr19:35030820	NM_001037.5(SCN1B):c.-1C>T	VUS	VCV000373645.2	373645
DYRK1A	GRCh38: Chr21:37420374	NM_001347721.2(DYRK1A):c.-1G>A	VUS	VCV000424477.2	424477
GLA	GRCh38: ChrX:101407904	NM_000169.3(GLA):c.-1A>G	VUS	VCV000504452.2	504452
Coding Kozak variants, position 4, 5 and 6
gene	genomic position	nomenclature	clinical significance	accession	Variation ID
EPM2A	GRCh38: Chr6:145735495	NM_005670.4(EPM2A):c.4C>T (p.Arg2Cys)	VUS	VCV000205440.6	205440
CLN6	GRCh38: Chr15:68229581	NM_017882.3(CLN6):c.4G>A (p.Glu2Lys)	VUS	VCV000205185.4	205185
SDHAF1	GRCh38: Chr19:35995278	NM_001042631.3(SDHAF1):c.4A>C (p.Ser2Arg)	VUS	VCV000215134.4	215134
MARS2	GRCh38: Chr2:197705410	NM_138395.4(MARS2):c.5T>G (p.Leu2Arg)	VUS	VCV000214631.4	214631
KCNQ1	GRCh38: Chr11:2445103	NM_000218.3(KCNQ1):c.5C>T (p.Ala2Val)	VUS	VCV000067091.2	67091
ADSL	GRCh38: Chr22:40346563	NM_000026.4(ADSL):c.5C>T (p.Ala2Val)	conflicting interpretations of pathogenicity	VCV000204808.7	204808
